# Supplementary material for: Association of Tandem Repeat Number Variabilities in Subunit S of the Type I Restriction-Modification System with Macrolide Resistance in Mycoplasma pneumoniae
Source: J Clin Med. 2022 Jan 28;11(3):715. doi: 10.3390/jcm11030715 (PMC8836594; doi:10.3390/jcm11030715)
Supplement: Supplementary file 1 [file jcm-11-00715-s001.zip › Tandem repeat number variabilities-supplementary_table.xlsx]

## Sheet: Sheet1
Table S1. Common variants of macrolide resistant ST3 M. pneumoniae strains against reference M129
Strain	Position in M129 (bps)	RefSeq	RegSeq reannotation	GenBank-NCBI RefSeq annotation	Rast annotation	Reference	Substitution	Type
Common	30052	MPN024	MPN_RS00135	DNA-directed RNA polymerase subunit delta	DNA-directed RNA polymerase delta subunit (EC 2.7.7.6)	G	A	stop_gained
	39428	MPN034	MPN_RS00185	DNA polymerase III subunit alpha	DNA polymerase III polC-type (EC 2.7.7.7)	C	T	missense_variant
	107844	MPN085	MPN_RS00460	hypothetical protein	hypothetical protein	ATTTTTT	ATTTTT	frameshift_variant
	288661	MPN236	MPN_RS01315	Asp-tRNA(Asn)/Glu-tRNA(Gln) amidotransferase subunit GatC	Substrate-specific component FolT of folate ECF transporter / Aspartyl-tRNA(Asn) amidotransferase subunit C (EC 6.3.5.6) @ Glutamyl-tRNA(Gln) amidotransferase subunit C (EC 6.3.5.7)	G	A	missense_variant
	328571	MPN278	MPN_RS01535	UDP-galactopyranose mutase	UDP-galactopyranose mutase (EC 5.4.99.9)	G	T	missense_variant
	351200	MPN295	MPN_RS01630	DUF5454 family protein	hypothetical protein	G	T	missense_variant
	447003	N/A	MPN_RS02095	hypothetical protein		C	T	missense_variant
	479364	MPN399	MPN_RS02240	MG_279/MG_280 family protein	hypothetical protein	C	A	missense_variant
	493246	MPN409	MPN_RS02320	adhesin	hypothetical protein	G	A	missense_variant
	549877	MPN451	MPN_RS02540	ComEC/Rec2 family competence protein	hypothetical protein	G	A	missense_variant
	602203	MPN496	MPN_RS02825	PTS ascorbate transporter subunit IIC	hypothetical protein	G	A	missense_variant
	734674	MPN612	MPN_RS04010	hypothetical protein	hypothetical protein	C	T	missense_variant
	738547	MPN615	MPN_RS03500	restriction endonuclease subunit S	Type I restriction-modification system, specificity subunit S	C	A	missense_variant
	780637	N/A	N/A	N/A	N/A	G	A	missense_variant
	781478	MPN656	MPN_RS03710	ribosome biogenesis GTPase YlqF	LSU ribosomal maturation GTPase RbgA (B. subtilis YlqF)	G	A	missense_variant
	789899	MPN666	MPN_RS03760	DUF1600 domain-containing protein	hypothetical protein	C	T	missense_variant
	798553	MPN674	MPN_RS03805	L-lactate dehydrogenase	L-lactate dehydrogenase (EC 1.1.1.27)	C	T	missense_variant
	809277	MPN684	MPN_RS03850	ABC transporter permease	hypothetical protein	G	A	missense_variant
15-885	111919	MPN089	MPN_RS00490	restriction endonuclease subunit S	Type I restriction-modification system, specificity subunit S	ACCGAGCTAAGCGCCGAGCTAAGCGCCGAGCTAAGCGCCGAGCTAAGCGCCGAGCTAAGCGCCGAGCTAAG	ACCGAGCTAAGCGCCGAGCTAAG	conservative_inframe_deletion
	538723	MPN444	MPN_RS02505	DUF3713 domain-containing protein	putative lipoprotein	GTACTACTACTACTA	GTACTACTACTACTACTACTACTA	conservative_inframe_insertion
10-1048	111919	MPN089	MPN_RS00490	restriction endonuclease subunit S	Type I restriction-modification system, specificity subunit S	ACCGAGCTAAGCGCCGAGCTAAGCGCCGAGCTAAGCGCCGAGCTAAGCGCCGAGCTAAGCGCCGAGCTAAG	ACCGAGCTAAGCGCCGAGCTAAG	conservative_inframe_deletion
	538723	MPN444	MPN_RS02505	DUF3713 domain-containing protein	putative lipoprotein	GTACTACTACTACTA	GTACTACTACTACTACTACTA	conservative_inframe_insertion
10-1213	111919	MPN089	MPN_RS00490	restriction endonuclease subunit S	Type I restriction-modification system, specificity subunit S	ACCGAGCTAAGCGCCGAGCTAAGCGCCGAGCTAAGCGCCGAGCTAAGCGCCGAGCTAAGCGCCGAGCTAAG	ACCGAGCTAAGCGCCGAGCTAAG	conservative_inframe_deletion
	538723	MPN444	MPN_RS02505	DUF3713 domain-containing protein	putative lipoprotein	GTACTACTACTACTA	GTACTACTACTACTACTACTA	conservative_inframe_insertion
11-212	111919	MPN089	MPN_RS00490	restriction endonuclease subunit S	Type I restriction-modification system, specificity subunit S	ACCGAGCTAAGCGCCGAGCTAAGCGCCGAGCTAAGCGCCGAGCTAAGCGCCGAGCTAAGCGCCGAGCTAAG	ACCGAGCTAAGCGCCGAGCTAAGCGCCGAGCTAAG	conservative_inframe_deletion
	538723	MPN444	MPN_RS02505	DUF3713 domain-containing protein	putative lipoprotein	GTACTACTACTACTA	GTACTACTACTACTACTACTA	conservative_inframe_insertion
11-634	111919	MPN089	MPN_RS00490	restriction endonuclease subunit S	Type I restriction-modification system, specificity subunit S	ACCGAGCTAAGCGCCGAGCTAAGCGCCGAGCTAAGCGCCGAGCTAAGCGCCGAGCTAAGCGCCGAGCTAAG	ACCGAGCTAAGCGCCGAGCTAAG	conservative_inframe_deletion
	538723	MPN444	MPN_RS02505	DUF3713 domain-containing protein	putative lipoprotein	GTACTACTACTACTA	GTACTACTACTACTACTACTA	conservative_inframe_insertion
12-060	111919	MPN089	MPN_RS00490	restriction endonuclease subunit S	Type I restriction-modification system, specificity subunit S	ACCGAGCTAAGCGCCGAGCTAAGCGCCGAGCTAAGCGCCGAGCTAAGCGCCGAGCTAAGCGCCGAGCTAAG	ACCGAGCTAAGCGCCGAGCTAAGCGCCGAGCTAAGCGCCGAGCTAAG	conservative_inframe_deletion
	538723	MPN444	MPN_RS02505	DUF3713 domain-containing protein	putative lipoprotein	GTACTACTACTACTA	GTACTACTACTACTACTACTACTA	conservative_inframe_insertion
12-091	111919	MPN089	MPN_RS00490	restriction endonuclease subunit S	Type I restriction-modification system, specificity subunit S	ACCGAGCTAAGCGCCGAGCTAAGCGCCGAGCTAAGCGCCGAGCTAAGCGCCGAGCTAAGCGCCGAGCTAAG	ACCGAGCTAAGCGCCGAGCTAAGCGCCGAGCTAAGCGCCGAGCTAAG	conservative_inframe_deletion
	538723	MPN444	MPN_RS02505	DUF3713 domain-containing protein	putative lipoprotein	GTACTACTACTACTA	GTACTACTACTACTACTACTA	conservative_inframe_insertion
15-215	111919	MPN089	MPN_RS00490	restriction endonuclease subunit S	Type I restriction-modification system, specificity subunit S	ACCGAGCTAAGCGCCGAGCTAAGCGCCGAGCTAAGCGCCGAGCTAAGCGCCGAGCTAAGCGCCGAGCTAAG	ACCGAGCTAAGCGCCGAGCTAAG	conservative_inframe_deletion
	538723	MPN444	MPN_RS02505	DUF3713 domain-containing protein	putative lipoprotein	GTACTACTACTACTA	GTACTACTACTACTACTACTACTA	conservative_inframe_insertion
15-969	111919	MPN089	MPN_RS00490	restriction endonuclease subunit S	Type I restriction-modification system, specificity subunit S	ACCGAGCTAAGCGCCGAGCTAAGCGCCGAGCTAAGCGCCGAGCTAAGCGCCGAGCTAAGCGCCGAGCTAAG	ACCGAGCTAAGCGCCGAGCTAAGCGCCGAGCTAAG	conservative_inframe_deletion
	538723	MPN444	MPN_RS02505	DUF3713 domain-containing protein	putative lipoprotein	GTACTACTACTACTA	GTACTACTACTACTACTA	conservative_inframe_insertion
15-982	111919	MPN089	MPN_RS00490	restriction endonuclease subunit S	Type I restriction-modification system, specificity subunit S	ACCGAGCTAAGCGCCGAGCTAAGCGCCGAGCTAAGCGCCGAGCTAAGCGCCGAGCTAAGCGCCGAGCTAAG	ACCGAGCTAAGCGCCGAGCTAAGCGCCGAGCTAAG	conservative_inframe_deletion
	538723	MPN444	MPN_RS02505	DUF3713 domain-containing protein	putative lipoprotein	GTACTACTACTACTA	GTACTACTACTACTACTA	conservative_inframe_insertion
16-002	111919	MPN089	MPN_RS00490	restriction endonuclease subunit S	Type I restriction-modification system, specificity subunit S	ACCGAGCTAAGCGCCGAGCTAAGCGCCGAGCTAAGCGCCGAGCTAAGCGCCGAGCTAAGCGCCGAGCTAAG	ACCGAGCTAAGCGCCGAGCTAAGCGCCGAGCTAAGCGCCGAGCTAAG	conservative_inframe_deletion
	538723	MPN444	MPN_RS02505	DUF3713 domain-containing protein	putative lipoprotein	GTACTACTACTACTA	GTACTACTACTACTACTA	conservative_inframe_insertion
16-004	111919	MPN089	MPN_RS00490	restriction endonuclease subunit S	Type I restriction-modification system, specificity subunit S	ACCGAGCTAAGCGCCGAGCTAAGCGCCGAGCTAAGCGCCGAGCTAAGCGCCGAGCTAAGCGCCGAGCTAAG	ACCGAGCTAAGCGCCGAGCTAAG	conservative_inframe_deletion
	538723	MPN444	MPN_RS02505	DUF3713 domain-containing protein	putative lipoprotein	GTACTACTACTACTA	GTACTACTACTACTACTA	conservative_inframe_insertion
16-032	111919	MPN089	MPN_RS00490	restriction endonuclease subunit S	Type I restriction-modification system, specificity subunit S	ACCGAGCTAAGCGCCGAGCTAAGCGCCGAGCTAAGCGCCGAGCTAAGCGCCGAGCTAAGCGCCGAGCTAAG	ACCGAGCTAAGCGCCGAGCTAAGCGCCGAGCTAAG	conservative_inframe_deletion
	538723	MPN444	MPN_RS02505	DUF3713 domain-containing protein	putative lipoprotein	GTACTACTACTACTA	GTACTACTACTACTACTA	conservative_inframe_insertion
16-118	111919	MPN089	MPN_RS00490	restriction endonuclease subunit S	Type I restriction-modification system, specificity subunit S	ACCGAGCTAAGCGCCGAGCTAAGCGCCGAGCTAAGCGCCGAGCTAAGCGCCGAGCTAAGCGCCGAGCTAAG	ACCGAGCTAAGCGCCGAGCTAAGCGCCGAGCTAAG	conservative_inframe_deletion
	538723	MPN444	MPN_RS02505	DUF3713 domain-containing protein	putative lipoprotein	GTACTACTACTACTA	GTACTACTACTACTACTA	conservative_inframe_insertion
16-462	111919	MPN089	MPN_RS00490	restriction endonuclease subunit S	Type I restriction-modification system, specificity subunit S	ACCGAGCTAAGCGCCGAGCTAAGCGCCGAGCTAAGCGCCGAGCTAAGCGCCGAGCTAAGCGCCGAGCTAAG	ACCGAGCTAAGCGCCGAGCTAAGCGCCGAGCTAAGCGCCGAGCTAAG	conservative_inframe_deletion
	538723	MPN444	MPN_RS02505	DUF3713 domain-containing protein	putative lipoprotein	GTACTACTACTACTA	GTACTACTACTACTACTA	conservative_inframe_insertion
16-710	111919	MPN089	MPN_RS00490	restriction endonuclease subunit S	Type I restriction-modification system, specificity subunit S	ACCGAGCTAAGCGCCGAGCTAAGCGCCGAGCTAAGCGCCGAGCTAAGCGCCGAGCTAAGCGCCGAGCTAAG	ACCGAGCTAAGCGCCGAGCTAAGCGCCGAGCTAAGCGCCGAGCTAAG	conservative_inframe_deletion
	538723	MPN444	MPN_RS02505	DUF3713 domain-containing protein	putative lipoprotein	GTACTACTACTACTA	GTACTACTACTACTACTA	conservative_inframe_insertion
